# Supplementary material for: Effects of Cadmium Stress on Bacterial and Fungal Communities in the Whitefly Bemisia tabaci
Source: Int J Mol Sci. 2023 Sep 2;24(17):13588. doi: 10.3390/ijms241713588 (PMC10488276; doi:10.3390/ijms241713588)
Supplement: Supplementary file 1 [file ijms-24-13588-s001.zip]

Archive with 4 entries (3 files):
- Supplementary files/
- Supplementary files/Supplementary Materials-Whitefly microbiome.pdf
- Supplementary files/Table S1.csv
- Supplementary files/Table S2.csv
